# Supplementary material for: Maize brace roots provide stalk anchorage
Source: Plant Direct. 2020 Nov 8;4(11):e00284. doi: 10.1002/pld3.284 (PMC7649601; doi:10.1002/pld3.284)
Supplement: Supplementary file 2 — Table S1‐S4 [file PLD3-4-e00284-s002.xlsx]

## Sheet: Table S1
Table S1: Table of Tuson accessions and replication used in this study.
Accession	Generation	Plot Rep	Plants
Tuson:C0-164(5)	g0	1	3
Tuson:C0-165(1)	g0	2	6
Tuson:C0-165(2)	g0	1	3
Tuson:C0-165(3)	g0	1	3
Tuson:C0-169(1)	g0	1	3
Tuson:C2-172(2)	g2	2	6
Tuson:C2-172(3)	g2	1	3
Tuson:C2-830(2)	g2	1	3
Tuson:C2-832(2)	g2	1	3
Tuson:C4-176(4)	g4	1	3
Tuson:C4-176(5)	g4	1	3
Tuson:C4-177(6)	g4	1	3
Tuson:C4-178(6)	g4	1	3
Tuson:C4-839(2)	g4	1	2
Tuson:C6-849(4)	g6	1	3
Tuson:C6-852(3)	g6	1	2
Tuson:C6-856(5)	g6	1	3
Tuson:C6-857(8)	g6	2	5
Tuson:C6-858(4)	g6	1	2
Tuson:C8-860(1)	g8	1	3
Tuson:C8-861(1)	g8	1	3
Tuson:C8-864(3)	g8	1	3
Tuson:C10-869(6)	g10	1	3
Tuson:C10-872(2)	g10	1	3
Tuson:C10-873(1)	g10	1	3
Accessions are labeled as in [Teixeira et al., 2015].
Specifically, “C” indicates the generation number followed by row ID and plant number.
Plot Rep indicates the number of plots that were assayed, and the number of plants is the total number across all plots.

## Sheet: Table S2
Table S2: Trait correlations between Force-Deflection slope and plant development traits of the subset of 26 accessions from the Tuson population from [Teixeira et al., 2015].
	Brace root whorls in soil	Gen	Force-Deflection	Ratio	dta	dts	asi	ph	erh	peh	tsw	spl
Brace root whorls in soil	–	-0.0647	0.3228	-0.5336	0.1717	0.1036	-0.0885	0.0413	0.0621	-0.0612	0.0622	0.0479
Gen	0.7585	–	-0.4503	-0.0136	-0.9449	-0.9392	-0.6506	-0.8504	-0.9016	0.2988	-0.196	-0.0633
Force-Deflection	0.1155	0.03	–	-0.3479	0.5121	0.5157	0.3733	0.2311	0.3573	-0.3678	0.3824	-0.0498
Ratio	0.006	0.97	0.03	–	-0.013	-0.0074	0.008	0.0045	0.0196	-0.0395	-0.1498	-0.1488
dta	0.4117	<0.0001	0.01	0.91	–	0.9658	0.6016	0.8524	0.8991	-0.2878	0.2574	-0.0508
dts	0.6222	<0.0001	0.01	0.92	<0.0001	–	0.7882	0.8263	0.8723	-0.2807	0.3379	-0.0772
asi	0.6741	0	0.04	0.96	0	<0.0001	–	0.5224	0.553	-0.1814	0.4357	-0.1174
ph	0.8445	<0.0001	0.4	0.97	<0.0001	<0.0001	0.004	–	0.92	0.0063	0.0978	-0.0617
erh	0.768	<0.0001	0.12	0.77	<0.0001	<0.0001	0.002	<0.0001	–	-0.3861	0.1585	-0.089
peh	0.7713	0.49	0.12	0.45	0.7	0.7	0.76	0.3	0.25	–	-0.1645	0.0773
tsw	0.7679	0.28	0.06	0.4	0.14	0.05	0.02	0.57	0.33	0.38	–	0.0805
spl	0.8202	0.61	0.87	0.38	0.98	0.86	0.6	0.95	0.82	0.71	0.78	–
Upper triangle (above the diagonal) shows the Pearson correlation coefficients (r), and lower triangle contains p-value for each pairwise correlation comparison.
Gen = generation of selection; Ratio = Force-Deflection slope with no brace roots divided by Force-Deflection slope with brace roots intact; dta = days to anthesis; dts = days to silking; asi = anthesis-silking interval; ph = plant height; erh = ear-to-tassel length; peh = ear height; tsw = tassel weight; spl = tassel spike length.

## Sheet: Table S3
Table S3: Marker genotypes for the subset of 26 accessions from the Tuson population at the twelve significant flowering time loci detected in [Wisser et al., 2019].
Accession	Selection cycle	PZE.101091520	PZE.101162348	PZE.102146567	PZE.104005434	PZE.104069513	PZE.105112537	SYN38278	SYN29958	PZE.108080696	ZmCCT10_CACTA	PZE.110050177	PZE.110055163
165_1	0	-1	.	0	0	-1	1	0	0	1	1	1	1
165_2	0	-1	1	-1	0	.	1	1	0	1	1	0	1
169_1	0	-1	1	-1	-1	1	1	1	0	1	1	1	1
172_2	2	-1	0	-1	0	.	1	1	-1	1	1	1	1
172_3	2	0	1	-1	0	1	1	1	-1	1	1	1	1
176_4	4	-1	1	-1	0	1	1	1	0	1	1	1	1
176_5	4	-1	1	-1	1	.	1	1	0	1	1	1	1
177_6	4	-1	1	-1	0	1	1	1	0	1	1	1	1
178_6	4	-1	.	-1	0	.	1	1	0	1	1	1	1
830_2	2	-1	1	0	0	1	1	1	0	1	1	1	1
832_2	2	-1	1	-1	0	.	1	1	0	1	1	1	1
832_6	2	0	0	-1	0	.	1	1	-1	1	1	1	1
839_2	4	-1	1	-1	1	1	1	1	0	1	1	1	1
849_4	6	-1	1	-1	0	1	1	1	0	1	1	1	1
852_3	6	-1	1	-1	0	1	1	1	0	1	1	1	1
856_5	6	-1	1	-1	1	.	1	1	-1	1	1	1	1
857_8	6	1	1	0	0	1	1	1	-1	1	1	1	1
858_4	6	0	-1	-1	0	1	1	1	1	1	1	1	1
860_1	8	-1	1	-1	0	1	1	1	0	1	1	1	1
861_1	8	-1	1	-1	0	1	1	1	1	1	1	1	1
864_3	8	-1	1	-1	0	1	1	1	1	1	1	1	1
869_6	10	0	1	-1	0	1	1	1	-1	1	1	1	1
872_2	10	-1	1	-1	0	1	1	1	0	1	1	1	1
873_1	10	-1	1	-1	0	1	1	1	1	1	1	1	1
count	Allele1	1	19	0	3	16	24	23	4	24	24	23	24
	Allele2	19	1	21	1	1	0	0	6	0	0	0	0
	Heterozygous	4	2	3	20	0	0	1	14	0	0	1	0
Proportions	Allele1	0.0416667	0.791667	0	0.125	0.666667	1	0.958333	0.166667	1	1	0.958333	1
	Allele2	0.791667	0.0416667	0.875	0.0416667	0.0416667	0	0	0.25	0	0	0	0
	Heterozygous	0.166667	0.0833333	0.125	0.833333	0	0	0.0416667	0.583333	0	0	0.0416667	0
Numeric codes 1, -1, and 0 for each marker genotypes indicates homozygous for allele1, allele2, and heterozygous genotype, respectively.
Markers are as follows: M1 = PZE.101091520; M2 = PZE.101162348; M3 = PZE.102146567; M4 = PZE.104005434; M5 = PZE.104069513; M6 = PZE.105112537; M7 = SYN38278; M8 = SYN29958; M9 = PZE.108080696; M10 = ZmCCT10 CACTA; M11 = PZE.110050177; M12 = PZE.110055163.
Acc = accession; gen = generation of selection; prop = proportion; het = heterozygous.

## Sheet: Table S4
Table S4: Force-Deflection Slope Data For All Plants
Genotype	Plot	Plant	Whorl ID	line_raw_slope (N/m)	Experiment
CML258	Plot A	1	A	286.287	VT - 9AM
CML258	Plot A	1	A	226.054	VT - 9AM
CML258	Plot A	1	A	234.582	VT - 9AM
CML258	Plot A	1	A	223.17	VT - 12PM
CML258	Plot A	1	A	222.521	VT - 12PM
CML258	Plot A	1	A	216.658	VT - 12PM
CML258	Plot A	1	A	195.371	VT - 4PM
CML258	Plot A	1	A	197.3	VT - 4PM
CML258	Plot A	1	A	199.178	VT - 4PM
CML258	Plot B	1	A	274.684	VT - 9AM
CML258	Plot B	1	A	282.666	VT - 9AM
CML258	Plot B	1	A	294.887	VT - 9AM
CML258	Plot B	1	A	285.987	VT - 12PM
CML258	Plot B	1	A	322.428	VT - 12PM
CML258	Plot B	1	A	278.597	VT - 12PM
CML258	Plot B	1	A	258.264	VT - 4PM
CML258	Plot B	1	A	214.234	VT - 4PM
CML258	Plot B	1	A	292.901	VT - 4PM
CML258	Plot A	2	A	247.112	VT - 9AM
CML258	Plot A	2	A	204.076	VT - 9AM
CML258	Plot A	2	A	227.078	VT - 9AM
CML258	Plot A	2	A	188.208	VT - 12PM
CML258	Plot A	2	A	196.957	VT - 12PM
CML258	Plot A	2	A	228.827	VT - 12PM
CML258	Plot A	2	A	153.108	VT - 4PM
CML258	Plot A	2	A	201.811	VT - 4PM
CML258	Plot A	2	A	182.751	VT - 4PM
CML258	Plot B	2	A	316.898	VT - 9AM
CML258	Plot B	2	A	246.947	VT - 9AM
CML258	Plot B	2	A	260.99	VT - 9AM
CML258	Plot B	2	A	218.733	VT - 12PM
CML258	Plot B	2	A	240.045	VT - 12PM
CML258	Plot B	2	A	235.114	VT - 12PM
CML258	Plot B	2	A	170.174	VT - 4PM
CML258	Plot B	2	A	189.018	VT - 4PM
CML258	Plot B	2	A	190.357	VT - 4PM
CML258	Plot A	3	A	318.91	VT - 9AM
CML258	Plot A	3	A	324.624	VT - 9AM
CML258	Plot A	3	A	310.989	VT - 9AM
CML258	Plot A	3	A	287.799	VT - 12PM
CML258	Plot A	3	A	299.57	VT - 12PM
CML258	Plot A	3	A	343.174	VT - 12PM
CML258	Plot A	3	A	267.376	VT - 4PM
CML258	Plot A	3	A	264.477	VT - 4PM
CML258	Plot A	3	A	257.679	VT - 4PM
CML258	Plot B	3	A	325.233	VT - 9AM
CML258	Plot B	3	A	231.326	VT - 9AM
CML258	Plot B	3	A	313.887	VT - 9AM
CML258	Plot B	3	A	282.901	VT - 12PM
CML258	Plot B	3	A	292.887	VT - 12PM
CML258	Plot B	3	A	316.701	VT - 12PM
CML258	Plot B	3	A	243.471	VT - 4PM
CML258	Plot B	3	A	247.017	VT - 4PM
CML258	Plot B	3	A	213.313	VT - 4PM
CML258	Plot A	4	A	112.45	VT - 9AM
CML258	Plot A	4	A	94.4	VT - 9AM
CML258	Plot A	4	A	108.178	VT - 9AM
CML258	Plot A	4	A	96.4636	VT - 12PM
CML258	Plot A	4	A	84.36	VT - 12PM
CML258	Plot A	4	A	108.201	VT - 12PM
CML258	Plot A	4	A	75.8712	VT - 4PM
CML258	Plot A	4	A	112.797	VT - 4PM
CML258	Plot A	4	A	92.5851	VT - 4PM
CML258	Plot B	4	A	256.204	VT - 9AM
CML258	Plot B	4	A	255.653	VT - 9AM
CML258	Plot B	4	A	309.278	VT - 9AM
CML258	Plot B	4	A	274.477	VT - 12PM
CML258	Plot B	4	A	275.498	VT - 12PM
CML258	Plot B	4	A	268.682	VT - 12PM
CML258	Plot B	4	A	184.915	VT - 4PM
CML258	Plot B	4	A	206.035	VT - 4PM
CML258	Plot B	4	A	220.914	VT - 4PM
CML258	Plot A	5	A	214.549	VT - 9AM
CML258	Plot A	5	A	235.528	VT - 9AM
CML258	Plot A	5	A	226.979	VT - 9AM
CML258	Plot A	5	A	202.805	VT - 12PM
CML258	Plot A	5	A	208.077	VT - 12PM
CML258	Plot A	5	A	225.857	VT - 12PM
CML258	Plot A	5	A	171.736	VT - 4PM
CML258	Plot A	5	A	194.328	VT - 4PM
CML258	Plot A	5	A	209.229	VT - 4PM
CML258	Plot B	5	A	298.891	VT - 9AM
CML258	Plot B	5	A	224.067	VT - 9AM
CML258	Plot B	5	A	224.626	VT - 9AM
CML258	Plot B	5	A	219.159	VT - 12PM
CML258	Plot B	5	A	204.476	VT - 12PM
CML258	Plot B	5	A	221.948	VT - 12PM
CML258	Plot B	5	A	178.249	VT - 4PM
CML258	Plot B	5	A	180.17	VT - 4PM
CML258	Plot B	5	A	166.807	VT - 4PM
CML258	Plot A	6	A	261.654	VT - 9AM
CML258	Plot A	6	A	277.772	VT - 9AM
CML258	Plot A	6	A	282.243	VT - 9AM
CML258	Plot A	6	A	270.455	VT - 12PM
CML258	Plot A	6	A	251.014	VT - 12PM
CML258	Plot A	6	A	266.292	VT - 12PM
CML258	Plot A	6	A	206.16	VT - 4PM
CML258	Plot A	6	A	275.599	VT - 4PM
CML258	Plot A	6	A	241.01	VT - 4PM
CML258	Plot B	6	A	310.111	VT - 9AM
CML258	Plot B	6	A	270.788	VT - 9AM
CML258	Plot B	6	A	253.042	VT - 9AM
CML258	Plot B	6	A	236.888	VT - 12PM
CML258	Plot B	6	A	274.1	VT - 12PM
CML258	Plot B	6	A	235.664	VT - 12PM
CML258	Plot B	6	A	215.522	VT - 4PM
CML258	Plot B	6	A	231.855	VT - 4PM
CML258	Plot B	6	A	161.063	VT - 4PM
CML258	Plot A	7	A	217.495	VT - 9AM
CML258	Plot A	7	A	244.304	VT - 9AM
CML258	Plot A	7	A	266.987	VT - 9AM
CML258	Plot A	7	A	227.812	VT - 12PM
CML258	Plot A	7	A	240.599	VT - 12PM
CML258	Plot A	7	A	271.904	VT - 12PM
CML258	Plot A	7	A	199.758	VT - 4PM
CML258	Plot A	7	A	197.205	VT - 4PM
CML258	Plot A	7	A	254.405	VT - 4PM
CML258	Plot B	7	A	235.556	VT - 9AM
CML258	Plot B	7	A	286.261	VT - 9AM
CML258	Plot B	7	A	250.808	VT - 9AM
CML258	Plot B	7	A	280.427	VT - 12PM
CML258	Plot B	7	A	265.765	VT - 12PM
CML258	Plot B	7	A	230.364	VT - 12PM
CML258	Plot B	7	A	195.457	VT - 4PM
CML258	Plot B	7	A	233.625	VT - 4PM
CML258	Plot B	7	A	175.604	VT - 4PM
CML258	Plot A	8	A	302.502	VT - 9AM
CML258	Plot A	8	A	325.867	VT - 9AM
CML258	Plot A	8	A	305.496	VT - 9AM
CML258	Plot A	8	A	273.143	VT - 12PM
CML258	Plot A	8	A	314.873	VT - 12PM
CML258	Plot A	8	A	312.297	VT - 12PM
CML258	Plot A	8	A	270.047	VT - 4PM
CML258	Plot A	8	A	275.039	VT - 4PM
CML258	Plot A	8	A	270.688	VT - 4PM
CML258	Plot B	8	A	213.14	VT - 9AM
CML258	Plot B	8	A	272.91	VT - 9AM
CML258	Plot B	8	A	250.253	VT - 9AM
CML258	Plot B	8	A	251.701	VT - 12PM
CML258	Plot B	8	A	257.983	VT - 12PM
CML258	Plot B	8	A	216.13	VT - 12PM
CML258	Plot B	8	A	195.07	VT - 4PM
CML258	Plot B	8	A	183.792	VT - 4PM
CML258	Plot B	8	A	154.7	VT - 4PM
CML258	Plot A	9	A	269.099	VT - 9AM
CML258	Plot A	9	A	275.808	VT - 9AM
CML258	Plot A	9	A	258.21	VT - 9AM
CML258	Plot A	9	A	264.164	VT - 12PM
CML258	Plot A	9	A	240.465	VT - 12PM
CML258	Plot A	9	A	259.416	VT - 12PM
CML258	Plot A	9	A	233.016	VT - 4PM
CML258	Plot A	9	A	222.191	VT - 4PM
CML258	Plot A	9	A	211.344	VT - 4PM
CML258	Plot B	9	A	217.935	VT - 9AM
CML258	Plot B	9	A	214.626	VT - 9AM
CML258	Plot B	9	A	185.832	VT - 9AM
CML258	Plot B	9	A	206.057	VT - 12PM
CML258	Plot B	9	A	180.344	VT - 12PM
CML258	Plot B	9	A	163.266	VT - 12PM
CML258	Plot B	9	A	163.775	VT - 4PM
CML258	Plot B	9	A	148.079	VT - 4PM
CML258	Plot B	9	A	125.299	VT - 4PM
CML258	Plot A	10	A	290.654	VT - 9AM
CML258	Plot A	10	A	225.312	VT - 9AM
CML258	Plot A	10	A	228.717	VT - 9AM
CML258	Plot A	10	A	266.082	VT - 12PM
CML258	Plot A	10	A	221.713	VT - 12PM
CML258	Plot A	10	A	264.002	VT - 12PM
CML258	Plot A	10	A	224.055	VT - 4PM
CML258	Plot A	10	A	220.112	VT - 4PM
CML258	Plot A	10	A	211.806	VT - 4PM
CML258	Plot B	10	A	264.424	VT - 9AM
CML258	Plot B	10	A	177.713	VT - 9AM
CML258	Plot B	10	A	214.106	VT - 9AM
CML258	Plot B	10	A	230.977	VT - 12PM
CML258	Plot B	10	A	239.97	VT - 12PM
CML258	Plot B	10	A	196.854	VT - 12PM
CML258	Plot B	10	A	194.292	VT - 4PM
CML258	Plot B	10	A	165.221	VT - 4PM
CML258	Plot B	10	A	178.491	VT - 4PM
CML258	Plot A	11	A	125.197	VT - 9AM
CML258	Plot A	11	A	129.293	VT - 9AM
CML258	Plot A	11	A	117.731	VT - 9AM
CML258	Plot A	11	A	151.177	VT - 12PM
CML258	Plot A	11	A	129.65	VT - 12PM
CML258	Plot A	11	A	147.451	VT - 12PM
CML258	Plot A	11	A	107.193	VT - 4PM
CML258	Plot A	11	A	107.964	VT - 4PM
CML258	Plot A	11	A	114.722	VT - 4PM
CML258	Plot B	11	A	101.36	VT - 9AM
CML258	Plot B	11	A	80.5893	VT - 9AM
CML258	Plot B	11	A	84.9558	VT - 9AM
CML258	Plot B	11	A	103.278	VT - 12PM
CML258	Plot B	11	A	95.5811	VT - 12PM
CML258	Plot B	11	A	96.6294	VT - 12PM
CML258	Plot B	11	A	67.4437	VT - 4PM
CML258	Plot B	11	A	81.8947	VT - 4PM
CML258	Plot B	11	A	61.209	VT - 4PM
CML258	Plot A	12	A	202.379	VT - 9AM
CML258	Plot A	12	A	203.441	VT - 9AM
CML258	Plot A	12	A	192.965	VT - 9AM
CML258	Plot A	12	A	157.357	VT - 12PM
CML258	Plot A	12	A	162.339	VT - 12PM
CML258	Plot A	12	A	180.602	VT - 12PM
CML258	Plot A	12	A	126.442	VT - 4PM
CML258	Plot A	12	A	156.126	VT - 4PM
CML258	Plot A	12	A	151.989	VT - 4PM
CML258	Plot A	1	A	312.931	Brace Root Contribution
CML258	Plot A	1	B	284.222	Brace Root Contribution
CML258	Plot A	1	C	188.848	Brace Root Contribution
CML258	Plot A	1	D	144.143	Brace Root Contribution
CML258	Plot A	2	A	305.993	Brace Root Contribution
CML258	Plot A	2	B	240.626	Brace Root Contribution
CML258	Plot A	2	C	175.313	Brace Root Contribution
CML258	Plot A	2	D	107.027	Brace Root Contribution
CML258	Plot A	3	A	351.487	Brace Root Contribution
CML258	Plot A	3	B	307.782	Brace Root Contribution
CML258	Plot A	3	C	219.569	Brace Root Contribution
CML258	Plot A	3	D	157.852	Brace Root Contribution
CML258	Plot A	4	A	145.248	Brace Root Contribution
CML258	Plot A	4	B	129.13	Brace Root Contribution
CML258	Plot A	4	C	85.2436	Brace Root Contribution
CML258	Plot A	5	A	257.505	Brace Root Contribution
CML258	Plot A	5	B	276.499	Brace Root Contribution
CML258	Plot A	5	C	241.998	Brace Root Contribution
CML258	Plot A	5	D	164.614	Brace Root Contribution
CML258	Plot A	6	A	360.544	Brace Root Contribution
CML258	Plot A	6	B	312.363	Brace Root Contribution
CML258	Plot A	6	C	222.129	Brace Root Contribution
CML258	Plot A	6	D	118.367	Brace Root Contribution
CML258	Plot A	7	A	389.24	Brace Root Contribution
CML258	Plot A	7	B	273.5	Brace Root Contribution
CML258	Plot A	7	C	230.83	Brace Root Contribution
CML258	Plot A	7	D	160.046	Brace Root Contribution
CML258	Plot A	8	A	365.301	Brace Root Contribution
CML258	Plot A	8	B	326.906	Brace Root Contribution
CML258	Plot A	8	C	287.472	Brace Root Contribution
CML258	Plot A	8	D	261.198	Brace Root Contribution
CML258	Plot A	9	A	327.751	Brace Root Contribution
CML258	Plot A	9	B	302.812	Brace Root Contribution
CML258	Plot A	9	C	245.25	Brace Root Contribution
CML258	Plot A	9	D	155.059	Brace Root Contribution
CML258	Plot A	10	A	349.766	Brace Root Contribution
CML258	Plot A	10	B	256.666	Brace Root Contribution
CML258	Plot A	10	C	226.404	Brace Root Contribution
CML258	Plot A	10	D	99.1902	Brace Root Contribution
CML258	Plot B	1	A	403.063	Brace Root Contribution
CML258	Plot B	1	B	426.084	Brace Root Contribution
CML258	Plot B	1	C	313.145	Brace Root Contribution
CML258	Plot B	1	D	253.265	Brace Root Contribution
CML258	Plot B	2	A	367.802	Brace Root Contribution
CML258	Plot B	2	B	286.382	Brace Root Contribution
CML258	Plot B	2	C	199.866	Brace Root Contribution
CML258	Plot B	3	A	401.394	Brace Root Contribution
CML258	Plot B	3	B	338.583	Brace Root Contribution
CML258	Plot B	3	C	298.999	Brace Root Contribution
CML258	Plot B	4	A	348.2	Brace Root Contribution
CML258	Plot B	4	B	325.148	Brace Root Contribution
CML258	Plot B	4	C	256.649	Brace Root Contribution
CML258	Plot B	4	D	194.289	Brace Root Contribution
CML258	Plot B	5	A	327.441	Brace Root Contribution
CML258	Plot B	5	B	309.378	Brace Root Contribution
CML258	Plot B	5	C	200.788	Brace Root Contribution
CML258	Plot B	6	A	375.576	Brace Root Contribution
CML258	Plot B	6	B	311.409	Brace Root Contribution
CML258	Plot B	6	C	234.033	Brace Root Contribution
CML258	Plot B	6	D	159.87	Brace Root Contribution
CML258	Plot B	7	A	330.976	Brace Root Contribution
CML258	Plot B	7	B	294.675	Brace Root Contribution
CML258	Plot B	7	C	219.61	Brace Root Contribution
CML258	Plot B	7	D	101.231	Brace Root Contribution
CML258	Plot B	8	A	337.985	Brace Root Contribution
CML258	Plot B	8	B	248.476	Brace Root Contribution
CML258	Plot B	8	C	143.463	Brace Root Contribution
CML258	Plot B	9	A	267.504	Brace Root Contribution
CML258	Plot B	9	B	246.75	Brace Root Contribution
CML258	Plot B	9	C	178.524	Brace Root Contribution
CML258	Plot B	10	A	300.932	Brace Root Contribution
CML258	Plot B	10	B	275.1	Brace Root Contribution
CML258	Plot B	10	C	194.236	Brace Root Contribution
CML258	Plot B	10	D	91.4528	Brace Root Contribution
CML258	Plot B	11	A	149.075	Brace Root Contribution
CML258	Plot B	11	B	113.01	Brace Root Contribution
CML258	Plot B	11	C	94.9208	Brace Root Contribution
Tuson:C0-164(5)	2659	1	A	86.056	Brace Root Contribution
Tuson:C0-164(5)	2659	1	B	60.9622	Brace Root Contribution
Tuson:C0-164(5)	2659	1	C	59.1056	Brace Root Contribution
Tuson:C0-164(5)	2659	2	A	170.744	Brace Root Contribution
Tuson:C0-164(5)	2659	2	B	220.424	Brace Root Contribution
Tuson:C0-164(5)	2659	2	C	110.437	Brace Root Contribution
Tuson:C0-164(5)	2659	2	D	48.2118	Brace Root Contribution
Tuson:C0-164(5)	2659	3	A	124.708	Brace Root Contribution
Tuson:C0-164(5)	2659	3	B	62.787	Brace Root Contribution
Tuson:C0-164(5)	2659	3	C	19.1037	Brace Root Contribution
Tuson:C0-165(1)	2663	1	A	232	Brace Root Contribution
Tuson:C0-165(1)	2663	1	B	164.267	Brace Root Contribution
Tuson:C0-165(1)	2663	2	A	172.108	Brace Root Contribution
Tuson:C0-165(1)	2663	2	B	132.141	Brace Root Contribution
Tuson:C0-165(1)	2663	3	A	98.9315	Brace Root Contribution
Tuson:C0-165(1)	2663	3	B	42.3286	Brace Root Contribution
Tuson:C0-165(1)	2702	1	A	200.612	Brace Root Contribution
Tuson:C0-165(1)	2702	1	B	232.756	Brace Root Contribution
Tuson:C0-165(1)	2702	1	C	182.927	Brace Root Contribution
Tuson:C0-165(1)	2702	2	A	218.522	Brace Root Contribution
Tuson:C0-165(1)	2702	2	B	196.288	Brace Root Contribution
Tuson:C0-165(1)	2702	2	C	133.916	Brace Root Contribution
Tuson:C0-165(1)	2702	3	A	255.07	Brace Root Contribution
Tuson:C0-165(1)	2702	3	B	163.774	Brace Root Contribution
Tuson:C0-165(1)	2702	3	C	58.9173	Brace Root Contribution
Tuson:C0-165(2)	2689	1	A	254.583	Brace Root Contribution
Tuson:C0-165(2)	2689	1	B	173.014	Brace Root Contribution
Tuson:C0-165(2)	2689	1	C	105.243	Brace Root Contribution
Tuson:C0-165(2)	2689	2	A	140.532	Brace Root Contribution
Tuson:C0-165(2)	2689	2	B	141.268	Brace Root Contribution
Tuson:C0-165(2)	2689	3	A	208.248	Brace Root Contribution
Tuson:C0-165(2)	2689	3	B	236.115	Brace Root Contribution
Tuson:C0-165(2)	2689	3	C	128.161	Brace Root Contribution
Tuson:C0-165(3)	2648	1	A	198.101	Brace Root Contribution
Tuson:C0-165(3)	2648	1	B	182.049	Brace Root Contribution
Tuson:C0-165(3)	2648	2	A	186.796	Brace Root Contribution
Tuson:C0-165(3)	2648	2	B	157.554	Brace Root Contribution
Tuson:C0-165(3)	2648	2	C	118.605	Brace Root Contribution
Tuson:C0-165(3)	2648	3	A	194.468	Brace Root Contribution
Tuson:C0-165(3)	2648	3	B	141.742	Brace Root Contribution
Tuson:C0-165(3)	2648	3	C	64.7259	Brace Root Contribution
Tuson:C0-169(1)	2682	1	A	173.007	Brace Root Contribution
Tuson:C0-169(1)	2682	1	B	121.635	Brace Root Contribution
Tuson:C0-169(1)	2682	2	A	217.924	Brace Root Contribution
Tuson:C0-169(1)	2682	2	B	148.842	Brace Root Contribution
Tuson:C0-169(1)	2682	3	A	73.1292	Brace Root Contribution
Tuson:C0-169(1)	2682	3	B	33.6458	Brace Root Contribution
Tuson:C10-869(6)	2669	1	A	89.4846	Brace Root Contribution
Tuson:C10-869(6)	2669	1	B	40.557	Brace Root Contribution
Tuson:C10-869(6)	2669	2	A	136.196	Brace Root Contribution
Tuson:C10-869(6)	2669	2	B	59.1114	Brace Root Contribution
Tuson:C10-869(6)	2669	3	A	118.794	Brace Root Contribution
Tuson:C10-869(6)	2669	3	B	54.4185	Brace Root Contribution
Tuson:C10-872(2)	2637	1	A	144.356	Brace Root Contribution
Tuson:C10-872(2)	2637	1	B	120.78	Brace Root Contribution
Tuson:C10-872(2)	2637	1	C	78.5609	Brace Root Contribution
Tuson:C10-872(2)	2637	2	A	128.722	Brace Root Contribution
Tuson:C10-872(2)	2637	2	B	128.022	Brace Root Contribution
Tuson:C10-872(2)	2637	2	C	90.7934	Brace Root Contribution
Tuson:C10-872(2)	2637	3	A	144.184	Brace Root Contribution
Tuson:C10-872(2)	2637	3	B	117.891	Brace Root Contribution
Tuson:C10-872(2)	2637	3	C	78.0759	Brace Root Contribution
Tuson:C10-873(1)	2708	1	A	142.588	Brace Root Contribution
Tuson:C10-873(1)	2708	1	B	112.696	Brace Root Contribution
Tuson:C10-873(1)	2708	2	A	96.7175	Brace Root Contribution
Tuson:C10-873(1)	2708	2	B	40.6542	Brace Root Contribution
Tuson:C10-873(1)	2708	2	C	14.1463	Brace Root Contribution
Tuson:C10-873(1)	2708	3	A	196.571	Brace Root Contribution
Tuson:C10-873(1)	2708	3	B	132.408	Brace Root Contribution
Tuson:C10-873(1)	2708	3	C	84.0238	Brace Root Contribution
Tuson:C10-873(1)	2708	3	D	25.3235	Brace Root Contribution
Tuson:C2-172(2)	2678	1	A	77.1245	Brace Root Contribution
Tuson:C2-172(2)	2678	1	B	91.9247	Brace Root Contribution
Tuson:C2-172(2)	2678	1	C	47.8262	Brace Root Contribution
Tuson:C2-172(2)	2678	2	A	243.087	Brace Root Contribution
Tuson:C2-172(2)	2678	2	B	146.668	Brace Root Contribution
Tuson:C2-172(2)	2678	2	C	76.3961	Brace Root Contribution
Tuson:C2-172(2)	2678	3	A	94.9827	Brace Root Contribution
Tuson:C2-172(2)	2678	3	B	80.7913	Brace Root Contribution
Tuson:C2-172(2)	2678	3	C	23.5983	Brace Root Contribution
Tuson:C2-172(2)	2709	1	B	100.085	Brace Root Contribution
Tuson:C2-172(2)	2709	2	A	182.78	Brace Root Contribution
Tuson:C2-172(2)	2709	2	B	118.753	Brace Root Contribution
Tuson:C2-172(2)	2709	2	C	79.7042	Brace Root Contribution
Tuson:C2-172(2)	2709	3	A	187.891	Brace Root Contribution
Tuson:C2-172(2)	2709	3	B	100.683	Brace Root Contribution
Tuson:C2-172(2)	2709	3	C	69.0936	Brace Root Contribution
Tuson:C2-172(3)	2699	1	A	103.38	Brace Root Contribution
Tuson:C2-172(3)	2699	1	B	104.297	Brace Root Contribution
Tuson:C2-172(3)	2699	2	A	108.075	Brace Root Contribution
Tuson:C2-172(3)	2699	2	B	79.2361	Brace Root Contribution
Tuson:C2-172(3)	2699	3	A	63.6287	Brace Root Contribution
Tuson:C2-172(3)	2699	3	B	47.9756	Brace Root Contribution
Tuson:C2-830(2)	2693	1	A	58.8209	Brace Root Contribution
Tuson:C2-830(2)	2693	1	B	34.3631	Brace Root Contribution
Tuson:C2-830(2)	2693	2	A	101.145	Brace Root Contribution
Tuson:C2-830(2)	2693	2	B	89.0307	Brace Root Contribution
Tuson:C2-830(2)	2693	3	A	95.3851	Brace Root Contribution
Tuson:C2-830(2)	2693	3	B	93.2193	Brace Root Contribution
Tuson:C2-832(2)	2650	1	A	187.704	Brace Root Contribution
Tuson:C2-832(2)	2650	1	B	131.032	Brace Root Contribution
Tuson:C2-832(2)	2650	1	C	47.7272	Brace Root Contribution
Tuson:C2-832(6)	2691	1	A	176.819	Brace Root Contribution
Tuson:C2-832(6)	2691	1	B	144.307	Brace Root Contribution
Tuson:C2-832(6)	2691	1	C	102.567	Brace Root Contribution
Tuson:C2-832(6)	2691	2	A	138.415	Brace Root Contribution
Tuson:C2-832(6)	2691	2	B	92.0747	Brace Root Contribution
Tuson:C2-832(6)	2691	3	A	93.6391	Brace Root Contribution
Tuson:C2-832(6)	2691	3	B	62.6838	Brace Root Contribution
Tuson:C4-176(4)	2666	1	A	76.412	Brace Root Contribution
Tuson:C4-176(4)	2666	1	B	60.7296	Brace Root Contribution
Tuson:C4-176(4)	2666	1	C	28.8667	Brace Root Contribution
Tuson:C4-176(4)	2666	2	A	55.913	Brace Root Contribution
Tuson:C4-176(4)	2666	2	B	41.7106	Brace Root Contribution
Tuson:C4-176(4)	2666	3	A	57.4805	Brace Root Contribution
Tuson:C4-176(4)	2666	3	B	36.2602	Brace Root Contribution
Tuson:C4-176(4)	2666	3	C	12.1659	Brace Root Contribution
Tuson:C4-176(5)	2683	1	A	90.655	Brace Root Contribution
Tuson:C4-176(5)	2683	1	B	77.5117	Brace Root Contribution
Tuson:C4-176(5)	2683	1	C	34.6633	Brace Root Contribution
Tuson:C4-176(5)	2683	2	A	79.1042	Brace Root Contribution
Tuson:C4-176(5)	2683	2	B	37.3285	Brace Root Contribution
Tuson:C4-176(5)	2683	2	C	13.3948	Brace Root Contribution
Tuson:C4-176(5)	2683	3	A	235.498	Brace Root Contribution
Tuson:C4-176(5)	2683	3	B	139.274	Brace Root Contribution
Tuson:C4-176(5)	2683	3	C	67.0665	Brace Root Contribution
Tuson:C4-177(6)	2684	1	A	213.477	Brace Root Contribution
Tuson:C4-177(6)	2684	1	B	133.478	Brace Root Contribution
Tuson:C4-177(6)	2684	1	C	69.4689	Brace Root Contribution
Tuson:C4-177(6)	2684	2	A	148.458	Brace Root Contribution
Tuson:C4-177(6)	2684	2	B	153.253	Brace Root Contribution
Tuson:C4-177(6)	2684	2	C	101.964	Brace Root Contribution
Tuson:C4-177(6)	2684	3	A	129.364	Brace Root Contribution
Tuson:C4-177(6)	2684	3	B	95.9112	Brace Root Contribution
Tuson:C4-178(6)	2646	1	A	107.502	Brace Root Contribution
Tuson:C4-178(6)	2646	1	B	111.896	Brace Root Contribution
Tuson:C4-178(6)	2646	2	A	97.844	Brace Root Contribution
Tuson:C4-178(6)	2646	2	B	74.5246	Brace Root Contribution
Tuson:C4-178(6)	2646	2	C	33.6774	Brace Root Contribution
Tuson:C4-178(6)	2646	3	A	113.901	Brace Root Contribution
Tuson:C4-178(6)	2646	3	B	115.809	Brace Root Contribution
Tuson:C4-178(6)	2646	3	C	48.8768	Brace Root Contribution
Tuson:C4-839(2)	2643	1	A	48.1071	Brace Root Contribution
Tuson:C4-839(2)	2643	1	B	4.00049	Brace Root Contribution
Tuson:C4-839(2)	2643	2	A	152.867	Brace Root Contribution
Tuson:C4-839(2)	2643	2	B	184.02	Brace Root Contribution
Tuson:C4-839(2)	2643	2	C	49.1368	Brace Root Contribution
Tuson:C6-849(4)	2654	1	A	81.1302	Brace Root Contribution
Tuson:C6-849(4)	2654	1	B	82.6965	Brace Root Contribution
Tuson:C6-849(4)	2654	2	A	81.5893	Brace Root Contribution
Tuson:C6-849(4)	2654	2	B	61.6956	Brace Root Contribution
Tuson:C6-849(4)	2654	2	C	26.3853	Brace Root Contribution
Tuson:C6-849(4)	2654	3	A	11.694	Brace Root Contribution
Tuson:C6-849(4)	2654	3	B	13.1298	Brace Root Contribution
Tuson:C6-849(4)	2654	3	C	13.8399	Brace Root Contribution
Tuson:C6-852(3)	2660	1	A	90.7865	Brace Root Contribution
Tuson:C6-852(3)	2660	1	B	76.6574	Brace Root Contribution
Tuson:C6-852(3)	2660	1	C	38.5129	Brace Root Contribution
Tuson:C6-852(3)	2660	2	A	212.988	Brace Root Contribution
Tuson:C6-852(3)	2660	2	B	84.9059	Brace Root Contribution
Tuson:C6-856(5)	2688	1	A	235.991	Brace Root Contribution
Tuson:C6-856(5)	2688	1	B	99.6894	Brace Root Contribution
Tuson:C6-856(5)	2688	2	A	98.5638	Brace Root Contribution
Tuson:C6-856(5)	2688	2	B	52.891	Brace Root Contribution
Tuson:C6-856(5)	2688	3	A	115.865	Brace Root Contribution
Tuson:C6-856(5)	2688	3	B	72.5884	Brace Root Contribution
Tuson:C6-857(8)	2671	1	A	104.841	Brace Root Contribution
Tuson:C6-857(8)	2671	1	B	58.8805	Brace Root Contribution
Tuson:C6-857(8)	2671	2	A	125.219	Brace Root Contribution
Tuson:C6-857(8)	2671	2	B	83.0736	Brace Root Contribution
Tuson:C6-857(8)	2710	1	A	167.018	Brace Root Contribution
Tuson:C6-857(8)	2710	1	B	100.453	Brace Root Contribution
Tuson:C6-857(8)	2710	2	A	144.646	Brace Root Contribution
Tuson:C6-857(8)	2710	2	B	124.287	Brace Root Contribution
Tuson:C6-857(8)	2710	2	C	72.7491	Brace Root Contribution
Tuson:C6-857(8)	2710	3	A	126.315	Brace Root Contribution
Tuson:C6-857(8)	2710	3	B	92.1452	Brace Root Contribution
Tuson:C6-858(4)	2651	1	A	167.028	Brace Root Contribution
Tuson:C6-858(4)	2651	1	B	107.129	Brace Root Contribution
Tuson:C6-858(4)	2651	1	C	74.8961	Brace Root Contribution
Tuson:C6-858(4)	2651	2	A	156.671	Brace Root Contribution
Tuson:C6-858(4)	2651	2	B	156.663	Brace Root Contribution
Tuson:C6-858(4)	2651	2	C	111.639	Brace Root Contribution
Tuson:C8-860(1)	2685	1	A	24.5224	Brace Root Contribution
Tuson:C8-860(1)	2685	1	B	20.0181	Brace Root Contribution
Tuson:C8-860(1)	2685	2	A	30.8121	Brace Root Contribution
Tuson:C8-860(1)	2685	2	B	23.6459	Brace Root Contribution
Tuson:C8-860(1)	2685	3	A	27.3085	Brace Root Contribution
Tuson:C8-860(1)	2685	3	B	30.8491	Brace Root Contribution
Tuson:C8-861(1)	2681	1	A	85.4599	Brace Root Contribution
Tuson:C8-861(1)	2681	1	B	46.464	Brace Root Contribution
Tuson:C8-861(1)	2681	2	A	46.9199	Brace Root Contribution
Tuson:C8-861(1)	2681	2	B	29.436	Brace Root Contribution
Tuson:C8-861(1)	2681	3	A	64.3108	Brace Root Contribution
Tuson:C8-861(1)	2681	3	B	62.6204	Brace Root Contribution
Tuson:C8-861(1)	2681	3	C	60.3383	Brace Root Contribution
Tuson:C8-864(3)	2692	1	A	37.6473	Brace Root Contribution
Tuson:C8-864(3)	2692	1	B	29.8505	Brace Root Contribution
Tuson:C8-864(3)	2692	2	A	96.7276	Brace Root Contribution
Tuson:C8-864(3)	2692	2	B	87.6945	Brace Root Contribution
Tuson:C8-864(3)	2692	2	C	47.2604	Brace Root Contribution
Tuson:C8-864(3)	2692	3	A	56.9766	Brace Root Contribution
Tuson:C8-864(3)	2692	3	B	35.6134	Brace Root Contribution
Tuson:C8-864(3)	2692	3	C	15.3676	Brace Root Contribution
